# Supplementary material for: Cost-Effectiveness of Domestic PD-1 Inhibitor Camrelizumab Combined With Chemotherapy in the First-Line Treatment of Advanced Nonsquamous Non–Small-Cell Lung Cancer in China
Source: Front Pharmacol. 2021 Nov 2;12:728440. doi: 10.3389/fphar.2021.728440 (PMC8593416; doi:10.3389/fphar.2021.728440)
Supplement: Supplementary file 4 [file DataSheet1.ZIP]

Archive with 5 entries (4 files):
- Source data/Acceptability curves for the probabilistic sensitivity analysis..xlsx
- Source data/Deterministic Sensitivity Analysis.xls
- Source data/HRs for PPP vs CPC (R language and results).docx
- Source data/OS and PFS data point.xlsx
- Source data/
