# Supplementary material for: Cost-Effectiveness of Domestic PD-1 Inhibitor Camrelizumab Combined With Chemotherapy in the First-Line Treatment of Advanced Nonsquamous Non–Small-Cell Lung Cancer in China
Source: Front Pharmacol. 2021 Nov 2;12:728440. doi: 10.3389/fphar.2021.728440 (PMC8593416; doi:10.3389/fphar.2021.728440)
Supplement: Supplementary file 4 [file DataSheet1.ZIP › Source data/Acceptability curves for the probabilistic sensitivity analysis..xlsx]

## Sheet: Sheet1
STRATEGY	placebo plus EP	CPC
0	0	0
	10	0.325
	20	0.55
	40	0.705
0	60	0.786
	100	0.859
0	120	0.872
0	140	0.879
0	160	0.879
0	180	0.879
	1	PC
1	0	1
	10	0.675
1	20	0.45
1	40	0.295
1	60	0.214
1	100	0.141
1	120	0.128
	140	0.121
	160	0.121
	180	0.121
