# Supplementary material for: Cost-Effectiveness of Domestic PD-1 Inhibitor Camrelizumab Combined With Chemotherapy in the First-Line Treatment of Advanced Nonsquamous Non–Small-Cell Lung Cancer in China
Source: Front Pharmacol. 2021 Nov 2;12:728440. doi: 10.3389/fphar.2021.728440 (PMC8593416; doi:10.3389/fphar.2021.728440)
Supplement: Supplementary file 4 [file DataSheet1.ZIP › Source data/Deterministic Sensitivity Analysis.xls]

## Sheet: CPC vs PC
																	0	8378		0	11146
																	140000	8378		140000	11146
ATTRIBUTENAME	COMPARATORNAME	BASELINENAME	VARIABLENAME	DESCRIPTION	VARIABLERANGE	LOWVALUE	HIGHVALUE	SPREAD	SPREAD2	SPREADSQR	RISKPCT	CUMULPCT	VARIABLEINDEX	SPREAD_	MARKERWIDTH
Incr CE	PC	CPC	cPemetrexed	Pembrolizumab cost per cycle：±50%	39.65 to 118.96	7944.77	8811.69	866.919	39.65 to 118.96	751549	0.0169302	1.81976	4	866.919	16.6563
Incr CE	CPC	PC	HR_OS_Niv_doc	OS HR of second-line nivolumab vs docetaxel	0.56 to 1.04	7872.67	8750.98	878.301	0.56 to 1.04	771412	0.0173777	0.0173777	0	878.301	16.6563
Incr CE	CPC	PC	cRoutine_follow_up	Routine follow-up cost per cycle ：±50%	27.8 to 83.4	7838.56	8918.02	1079.46	27.8 to 83.4	1.16524e+06	0.0262495	1.94868	7	1079.46	16.6564
Incr CE	CPC	PC	Discount_rate	Discount rate：0%-8%	0.0 to 0.08	7886.73	9225.16	1338.43	0.0 to 0.08	1.7914e+06	0.0403551	2.65098	20	1338.43	16.6564
Incr CE	PC	CPC	cSubsquent_therapy	Subsequent third-line therapy cost per cycle：±50%	427.02 to 1281.08	7555	9201.58	1646.58	427.02 to 1281.08	2.71122e+06	0.061076	2.00975	8	1646.58	16.6565
Incr CE	CPC	PC	cNivolumab	Nivolumab cost per cycle：±50%	30.17 to 90.52	7311.06	9445.87	2134.81	30.17 to 90.52	4.55741e+06	0.102665	1.92243	5	2134.81	16.6565
Incr CE	CPC	PC	cAE_PC	AEs cost for PC：±50%	441.95 to 1325.85	7300.94	9455.64	2154.7	441.95 to 1325.85	4.64273e+06	0.104587	2.38022	13	2154.7	16.6565
Incr CE	CPC	PC	uSD	Utility for stable disease：	0.718 to 0.994	7086.83	10262	3175.19	0.718 to 0.993	1.00818e+07	0.227113	2.60733	14	3175.19	16.6566
Incr CE	CPC	PC	cAE_CPC	AEs cost for CPC：±50%	703.77 to 2111.3	6662.72	10093.9	3431.16	703.77 to 2111.3	1.17729e+07	0.265208	2.27563	11	3431.16	16.6566
Incr CE	CPC	PC	cCamrelizumab	Camrelizumab cost per cycle：±50%	212.25 to 636.76	4002.99	12878.8	8875.84	212.25 to 636.76	7.87806e+07	1.7747	1.80283	2	8875.84	16.6566

## Sheet: PPP vs PC
																	0	65562		0	11146
																	140000	65562		140000	11146
ATTRIBUTENAME	COMPARATORNAME	BASELINENAME	VARIABLENAME	DESCRIPTION	VARIABLERANGE	LOWVALUE	HIGHVALUE	SPREAD	SPREAD2	SPREADSQR	RISKPCT	CUMULPCT	VARIABLEINDEX	SPREAD_	MARKERWIDTH
Incr CE	CPC	PPP	uDisutility_CPC	Disutility for CPC	0.061 to 0.096	64928.4	66248.1	1319.68	1319.68	1.74156e+06	0.0354969	268.399	17	1319.68	17.5109
Incr CE	CPC	PPP	cSubsquent_therapy	Subsequent third-line therapy cost per cycle	427.02 to 1281.08	64564.7	66560.8	1996.09	1996.09	3.98437e+06	0.0812107	252.021	8	1996.09	17.5109
Incr CE	PPP	CPC	cAE_PPP	AEs cost for PPP	570.74 to 1712.22	59986.6	71139	11152.4	11152.4	1.24375e+08	2.53506	258.433	12	11152.4	17.5111
Incr CE	PPP	CPC	cAE_CPC	AEs cost for CPC	703.77 to 2111.3	58686.9	72438.6	13751.7	13751.7	1.89109e+08	3.85448	255.898	11	13751.7	17.5111
Incr CE	CPC	PPP	Discount_rate	Discount rate	0.0 to 0.08	59399.9	76175.8	16776	16776	2.81433e+08	5.73625	274.157	20	16776	17.5111
Incr CE	PPP	CPC	uSD	Utility for stable disease	0.718 to 0.993	56375	78439.9	22064.9	22064.9	4.86858e+08	9.9233	268.356	14	22064.9	17.5111
Incr CE	CPC	PPP	cCamrelizumab	Camrelizumab cost per cycle	212.25 to 636.76	47525.1	83098.5	35573.4	35573.4	1.26546e+09	25.7931	25.7953	2	35573.4	17.5111
Incr CE	PPP	CPC	HR_OS_PPP_CPC	OS HR of first-line PPP vs CPC	0.74 to 1.1	46092.7	126507	80414.1	80414.1	6.46642e+09	131.801	405.96	23	80414.1	17.5111
Incr CE	CPC	PPP	cPembrolizumab	Pembrolizumab cost per cycle	1298.89 to 3896.69	12897.4	118228	105331	105331	1.10946e+10	226.133	251.928	3	105331	17.5111
Incr CE	PPP	CPC	HR_PFS_PPP_CPC	PFS HR of first-line PPP vs CPC	0.74 to 1.1	-111333	488174	488174	599507	3.59408e+11	7325.57	7731.53	24	599507	17.5111
