# Supplementary material for: Cost-Effectiveness of Domestic PD-1 Inhibitor Camrelizumab Combined With Chemotherapy in the First-Line Treatment of Advanced Nonsquamous Non–Small-Cell Lung Cancer in China
Source: Front Pharmacol. 2021 Nov 2;12:728440. doi: 10.3389/fphar.2021.728440 (PMC8593416; doi:10.3389/fphar.2021.728440)
Supplement: Supplementary file 4 [file DataSheet1.ZIP › Source data/OS and PFS data point.xlsx]

## Sheet: CPC-OS
Months	Patients who survived (%)
0	1
2.12255	0.997396
3.1652	0.989583
4.31957	0.984375
4.61747	0.973958
5.06432	0.96875
6.0325	0.958333
6.96344	0.942708
8.22952	0.924479
8.8998	0.916667
9.23494	0.911458
9.64455	0.901042
10.0169	0.895833
10.3521	0.885417
11.2085	0.875
11.916	0.856771
13.1821	0.84375
13.5917	0.835938
13.8896	0.820312
14.2993	0.807292
14.8578	0.802083
15.3047	0.778646
15.677	0.768229
16.1984	0.760417
16.7942	0.747396
17.6879	0.739583
18.172	0.723958
18.805	0.716146
19.1774	0.700521
20.1083	0.692708
20.8903	0.682292
21.5978	0.679688
22.1192	0.674479
22.8267	0.648438
23.348	0.627604
23.7204	0.604167
24.4651	0.588542
25.0609	0.575521
25.9919	0.575521
27.0718	0.557292
28.2634	0.518229
28.9336	0.515625
29.8274	0.518229

## Sheet: PC-OS 
Months	Patients who survived (%)
0	1
1.91723	0.997396
2.20278	0.984375
2.52911	0.971354
2.89624	0.963542
3.46733	0.960938
4.1608	0.958333
4.44634	0.947917
4.73189	0.9375
5.58852	0.919271
6.36357	0.908854
6.68991	0.898438
7.46496	0.890625
7.83209	0.882812
8.36239	0.875
9.46378	0.859375
9.91249	0.851562
10.2796	0.84375
10.606	0.835938
11.0139	0.822917
11.585	0.8125
11.9521	0.802083
12.564	0.789062
14.1141	0.760417
14.522	0.755208
14.7668	0.742188
15.4602	0.716146
16.1129	0.708333
16.9695	0.684896
17.3775	0.679688
18.1525	0.679688
18.6012	0.671875
18.9276	0.669271
19.0907	0.640625
19.3355	0.625
19.7842	0.611979
20.8856	0.611979
21.7014	0.611979
22.3541	0.575521
22.7212	0.575521
23.6187	0.575521
24.8016	0.575521
25.4951	0.575521
25.7806	0.554688
26.1478	0.53125
28.5953	0.528646
29.248	0.528646
29.9414	0.528646
32.2666	0.528646
32.8785	0.354167
33.6127	0.354167
34.0614	0.354167

## Sheet: CPC-PFS
Months	Patients who survived without Disease progression (%)
0	1
0.25731	0.997396
0.735171	0.989583
1.39683	0.986979
1.9482	0.976562
2.27903	0.9375
2.60986	0.934896
3.30827	0.921875
4.00668	0.898438
4.22723	0.872396
5.18296	0.872396
5.77109	0.864583
6.06516	0.830729
6.61654	0.817708
7.05764	0.817708
7.79282	0.802083
8.05013	0.789062
8.45447	0.773438
8.93233	0.75
9.33668	0.75
9.74102	0.736979
9.85129	0.710938
10.1086	0.684896
10.3659	0.658854
10.6967	0.653646
11.2114	0.653646
11.6892	0.643229
11.873	0.630208
12.0936	0.611979
12.4612	0.588542
12.792	0.588542
13.1963	0.588542
13.7845	0.572917
14.1153	0.554688
14.4094	0.536458
14.7769	0.533854
15.218	0.536458
15.7327	0.520833
16.0267	0.505208
16.3576	0.492188
16.6884	0.492188
17.0927	0.492188
17.4971	0.492188
17.9014	0.476562
18.4896	0.473958
18.8204	0.463542
19.6658	0.463542
20.2907	0.463542
21.2097	0.463542
21.6508	0.445312
21.9081	0.416667
22.3124	0.401042
22.7536	0.401042
23.1579	0.401042
23.8195	0.401042
25.1061	0.401042
25.8413	0.401042
26.4662	0.401042
27.0175	0.401042
27.7895	0.401042
28.7452	0.401042
29.2966	0.401042
29.4069	0.197917
29.6274	0.197917

## Sheet: PC-PFS 
Months	Patients who survived without Disease progression (%)
0	1
1.43358	0.981771
1.72765	0.971354
1.9482	0.927083
2.02172	0.898438
2.24227	0.864583
2.53634	0.846354
2.83041	0.838542
3.08772	0.833333
3.38179	0.825521
3.71261	0.820312
3.93317	0.802083
4.11696	0.768229
4.44779	0.739583
4.7051	0.731771
5.10944	0.71875
5.55054	0.71875
5.84461	0.695312
5.95489	0.669271
6.50627	0.658854
7.31495	0.645833
7.82957	0.627604
7.97661	0.596354
8.41771	0.578125
8.85881	0.570312
9.33668	0.559896
9.85129	0.53125
10.1821	0.523438
10.5865	0.523438
10.9541	0.507812
11.6157	0.5
11.9465	0.476562
12.2406	0.463542
12.4979	0.460938
12.6817	0.447917
13.7477	0.4375
14.0785	0.411458
14.2991	0.393229
15.0343	0.390625
15.4754	0.385417
15.99	0.380208
16.2105	0.348958
16.7987	0.348958
17.6809	0.338542
18.0117	0.307292
18.7101	0.291667
20.2172	0.291667
21.2464	0.273438
21.6508	0.247396
22.1654	0.236979
23.0844	0.236979
24.8855	0.236979
25.9148	0.236979
26.2456	0.236979
